# Supplementary material for: Association Between Antidepressant Efficacy and Interactions of Three Core Depression-Related Brain Networks in Major Depressive Disorder
Source: Front Psychiatry. 2022 Mar 8;13:862507. doi: 10.3389/fpsyt.2022.862507 (PMC8959148; doi:10.3389/fpsyt.2022.862507)
Supplement: Supplementary file 1 [file Data_Sheet_1.xlsx]

## Sheet: Differences
Differences in the alpha/beta power/FC of each network between non-response and response patients
	Response		non-Response
	mean	standard deviation	mean	standard deviation	t	P
Alpha-DMN	0.293403	0.127131	0.348867	0.157282	-1.161	0.253
Alpha-CEN	0.283323	0.127879	0.337397	0.156246	-1.13	0.265
Alpha-SN	0.261562	0.139189	0.310921	0.13939	-1.006	0.321
Beta-DMN	0.106661	0.0435274	0.0794673	0.0498446	1.706	0.096
Beta-CEN	0.108792	0.0439996	0.0826347	0.0508583	1.618	0.114
Beta-SN	0.114441	0.0537807	0.0721309	0.0507359	2.264	0.029
Alpha Intra-DMN	0.152221	0.0787816	0.144879	0.0487219	0.288	0.775
Alpha Intra-CEN	0.148518	0.0669068	0.124548	0.0409776	1.109	0.274
Alpha Intra-SN	0.157057	0.0718382	0.117499	0.0663236	1.593	0.119
Alpha Inter-DMN	0.146836	0.0581474	0.137026	0.0316442	0.529	0.6
Alpha Inter-CEN	0.143038	0.0557995	0.129778	0.0298331	0.746	0.46
Alpha Inter-SN	0.141752	0.0523018	0.125529	0.0322734	0.959	0.343
Beta Intra-DMN	0.061614	0.0218078	0.0586894	0.017069	0.401	0.691
Beta Intra-CEN	0.074582	0.022374	0.068678	0.0186634	0.78	0.44
Beta Intra-SN	0.0698484	0.0334425	0.0739089	0.0366186	-0.336	0.739
Beta Inter-DMN	0.0694011	0.0123426	0.0706456	0.0214972	-0.232	0.818
Beta Inter-CEN	0.0692982	0.0105478	0.0705394	0.0154668	-0.293	0.771
Beta Inter-SN	0.0666735	0.0109243	0.0710486	0.0196685	-0.699	0.497

## Sheet: correlations
Correlation between alpha/beta power/FC of each network and symptoms
		alphaDMN	alphaCEN	alphaSN	betaDMN	betaCEN	betaSN	alphaIntraDMN	alphaIntraCEN	alphaIntraSN	alphaInterDMN	alphaInterCEN	alphaInterSN	betaIntraDMN	betaIntraCEN	betaIntraSN	betaInterDMN	betaInterCEN	betaInterSN
HRSD-17	r	0.17	0.052	0.07	0.022	0.08	0	0.21	-0.011	-0.056	0.152	0.088	0.079	-0.084	0.079	0.164	-0.113	0.039	0.11
	P	0.171	0.675	0.578	0.863	0.525	0.998	0.09	0.927	0.653	0.225	0.481	0.527	0.503	0.528	0.189	0.367	0.756	0.38
Anxiety/somatization	r	.279*	0.162	0.188	-0.123	-0.099	-0.093	0.184	-0.136	-0.133	0.074	-0.018	-0.099	0.022	0.17	0.13	-0.133	0.03	0.098
	P	0.023	0.193	0.131	0.325	0.43	0.458	0.139	0.277	0.289	0.557	0.888	0.428	0.863	0.173	0.299	0.288	0.813	0.435
Weight	r	0.212	0.178	0.179	-0.095	-0.045	-0.131	0.111	0.041	0.015	0.042	0.021	0.101	-0.023	0.099	0.047	0.046	0.083	0.098
	P	0.087	0.152	0.149	0.45	0.723	0.293	0.376	0.746	0.908	0.739	0.867	0.419	0.853	0.429	0.709	0.712	0.509	0.433
Cognitive	r	-0.074	-0.126	-0.114	0.136	0.177	0.061	0.044	0.112	0.11	0.136	0.147	0.212	-0.149	-0.006	0.119	0.061	0.097	0.175
	P	0.553	0.312	0.363	0.276	0.156	0.627	0.723	0.37	0.378	0.276	0.238	0.088	0.233	0.96	0.34	0.628	0.436	0.16
Retardation	r	0.102	0.087	0.06	0.064	0.149	0.073	0.052	-0.018	-0.02	0.069	0.049	0.111	0.036	-0.091	-0.019	-0.12	-0.107	-0.048
	P	0.417	0.487	0.633	0.608	0.233	0.56	0.678	0.885	0.872	0.581	0.696	0.374	0.777	0.469	0.879	0.339	0.392	0.704
Sleep	r	-0.022	-0.105	-0.084	0.085	0.08	0.064	0.184	0.048	-0.065	0.104	0.073	0.017	-0.134	0.017	0.145	-0.103	0.022	-0.011
	P	0.859	0.403	0.503	0.497	0.522	0.608	0.138	0.702	0.602	0.407	0.561	0.892	0.285	0.894	0.247	0.409	0.859	0.932
